# Supplementary material for: Prophenoloxidase of Odontotermes formosanus (Shiraki) (Blattodea: Termitidae) Is a Key Gene in Melanization and Has a Defensive Role during Bacterial Infection
Source: Int J Mol Sci. 2022 Dec 26;24(1):406. doi: 10.3390/ijms24010406 (PMC9820534; doi:10.3390/ijms24010406)
Supplement: Supplementary file 1 [file ijms-24-00406-s001.zip]

Archive with 1 entries (1 files):
- ijms-1965326-supplementary.pdf
